# Supplementary material for: Comprehensive Analysis of KCNJ14 Potassium Channel as a Biomarker for Cancer Progression and Development
Source: Int J Mol Sci. 2023 Jan 20;24(3):2049. doi: 10.3390/ijms24032049 (PMC9916715; doi:10.3390/ijms24032049)
Supplement: Supplementary file 1 [file ijms-24-02049-s001.zip]

Archive with 4 entries (4 files):
- Figure S1.pdf
- Figure S2.pdf
- Supplementary Figures Captions.pdf
- Table S1. Summary of KCNJ14 epression p- values in relation with stages of Six type of cancer Tissue.pdf
